# Supplementary material for: Computational Analysis of Exotic Molecular and Atomic Vibrations in Ice XV
Source: Molecules. 2019 Aug 27;24(17):3115. doi: 10.3390/molecules24173115 (PMC6749349; doi:10.3390/molecules24173115)
Supplement: Supplementary file 1 [file molecules-24-03115-s001.zip]

Archive with 6 entries (5 files):
- S1-5/S1.docx
- S1-5/S2.mp4
- S1-5/S3.mp4
- S1-5/S4.mp4
- S1-5/S5.mp4
- S1-5/
